# Supplementary material for: CGRP, adrenomedullin and adrenomedullin 2 display endogenous GPCR agonist bias in primary human cardiovascular cells
Source: Commun Biol. 2021 Jun 23;4:776. doi: 10.1038/s42003-021-02293-w (PMC8222276; doi:10.1038/s42003-021-02293-w)
Supplement: Supplementary file 4 — Supplementary Data 1 [file 42003_2021_2293_MOESM4_ESM.xlsx]

## Sheet: Figure 1 a
		Relative expression
GAPDH	CALCR	CALCRL	RAMP1	RAMP2	RAMP3
1	0.01	0.25	0.01	0.08	0.01
1	0.01	0.22	0	0.06	0.001
1	0	0.28	0	0.08	0

## Sheet: Figure 1 b
				cAMP
Agonist	CGRP							AM							AM2
-5	28.069	20.548	23.7133	27.8309	28.5355	28.5503	23.8943	38.2188	38.1083	41.1803	36.2087	38.8712	39.5203	37.6337	31.2173	31.3023	35.7188	35.5497	27.6432	32.3287	35.219
-6	5.33801	7.03065	7.72593	3.50977	8.75774	28.5503	23.8943	36.3081	35.2829	40.7967	45.6327	50.1771	39.5203	37.6337	33.3848	29.373	33.7258	23.486	31.9155	29.9357	33.5347
-7	4.8967	12.6294	13.1192	12.0641	1.79022	7.22727	1.74429	44.5084	36.9468	42.5269	34.5928	34.9062	29.8432	21.9846	16.4333	17.296	13.8169	14.2068	28.3259	31.0812	14.2068
-8	0.155087	4.97396	6.43659	-1.76181	-10.2373	-3.65638	-3.642	14.6763	17.0434	18.9514	22.1966	29.5556	8.64795	13.2176	-2.99812	-1.89432	2.03884	2.79609	2.57993	6.85422	4.8046
-9	-2.11996	2.87158	-1.1381	-0.621446	-1.13646	-8.12698	7.52211	1.51436	5.99308	5.32902	10.0535	9.7223			7.20729	3.2149	-2.87926	-2.66571	0.0236058	4.8265	7.20729
-10	6.6535	6.34436	5.82523	-2.08914	-0.129079	-7.75543	-5.964	1.12363	-1.83195	-2.34243	7.57805	4.68493	-26.7653	-10.1182	-3.79633	-2.96051	4.41435	0.402402	-3.69834	0.939442	-3.77624
-11	5.75818	9.9795	4.52936	0.952206	4.92792	-4.04152	4.40748	-1.35694	2.0304	-2.19359	1.97091	6.0641	23.6275	10.2404	0	-1.946	5.22403	0	4.84976	1.2326	4.24607
	0	0	0	0	0	-8.67592	-14.5528	0	0	0	0	0	-8.33633	-15.2975	0	0	0	0	0	0	-2.17417

## Sheet: Figure 1 c
				Ca2+
Agonist	CGRP						AM						AM2
-5	1	2	2	2.123	1.63498	2.87395	52.5026	43.7495	15.3918	28.7033	45.4372	44.2174	71.9134	74.232	49.1033	73.6787	70.8956	59.6251
-6	1	1	0	1	1.91827	0.128717	32.8279	32.7784	25.6636	26.1607	34.8254	22.1827	51.9608	65.2452	62.2352		86.7773
-7	0	0	0	0	0	0	17.7616	2.45753	6.68566	-9.64216	17.0887	7.72184	57.6365	40.4756	53.6182	48.8052	34.5673	37.8353
-8	0	0	0	0	0	0	-4.54375	-2.77289	1.98421	0.872190837*	-5.17217	1.87219	39.3358	37.7809	21.8576	17.9563	13.7606	-4.65992
-9	0	0	0	0	0	0	0	0	0	0	0	0	3.595	2.45702	3.02407	2.77814	2.31712	-0.301665
-10	0	0	0	0	0	0	0	0	0	0	0	0	-5.51136	3.85267	3.48293	2.26329	6.34293	6.81583
-11	0	0	0	0	0	0	0	0	0	0	0	0	9.47148	7.88818	-7.26718	1.59022	4.70355	-1.9306
-12													0	0	0	0	0	0

## Sheet: Figure 1 d
				pERK1/2
Agonist	CGRP						AM						AM2
-5	37.7979	36.4823	36	38.9813			27.1027	24.0123	30.5204	24.1271			19.2808	23.6189	21.7584	22.8127
-6	39.3768	38.5555	35.6406	37.173			15.1262	17.7299	16.058	15.8127			6.7391	8.07741	10.7029	8.18273
-7	24.7146	25.2599	28.9504	24.327			8.15513	8.28384	8.32095	8.12639			6.75903	0.0516662	4.62066	3.8218
-8	0.553037	5.91847	13.4231	6.12073			3.84959	-1.62218	4	1.71284			0.128947	-2.20936	4	1.12908
-9	-3.7872	0.949851	2.04124	1.10728			-0.221263	-2.43875	2.20583	0.172804			-3.30328	-0.800429	2.84771	0.190279
-10	-4.07203	-5.13762	2.13975	1.12097			-5.46105	-3.027	3.0026	1.80127			-2.75216	-4.03998	0.547829	0.187294
-11	0.515417	-4.39923	2.87307	1.12874			-4.56594	-4.00341	5.85078	1.08917			-2.34359	-5.39594	0.474484	1.18028
	0.281406	-1.11284	4.94655	-0.78218			-1.33601	-4.96079	1.5899	0.127804			-4.12616	-1.17996	6.67689	0.723849

## Sheet: Figure 1 e
				NO
Agonist	CGRP						AM						AM2						Ach
-4	18.3879	18.2353	10.2353				26.1018	24.3464	24.2423				88.9215	84.3476	80.2355				100	100.235	96.2353
-5	5.8921	5.23532	9.34868				14.2352	18.2352	22.2353				83.234	80.2353	88.2432				95	98.24	102.23
-6	-1.40531	3.456	4.45356				8.07926	8.254	12.4365				30.684	26.345	28.3454				47.9951	49.2353	51.2352
-7	2.24848	1.435	2.345				7.27934	6.2352	1.235				10.4241	12.2348	9.23423				14.9767	17.3252	18.2352
-8	0	0	0				3.22817	2.124	1.235				3.06984	2.13	3.24355				5.00709	2.1231	2.23523
-9	0	0	0				0						0	1	2.2352				0	2	1
-10	0						0						0						0

## Sheet: Figure 1 f
			Proliferation
Ligand Concentration [M]	VEGF				CGRP						AM						AM2						FSK
-4	158.345	168.235	160.897		149.347	152.398	147.202	147.952	145	134.091	101.756	104.811	95.0109	111.701	113.753	108.545	102.58	95.7747	100.452	105.374	105.374	108.016	55.8218	57.5181	50	53.1896
-5	165.681	174.502	170.129		142.451	142.089	156.094	122.773	130	129.109	94.1478	99.9211	95.7339	109.344	102.959	104.62	98.4826	94.811	108.38	102.431	102.204	103.563	31.3633	67.5574	52.9083	51.3897
-6	163.231	162.42	163.289		141.008	142.339	159.344	126.88	130	126.92	92.2458	102.366	95.9508	100.666	103.94	102.959	98.9378	99.4811	104.202	104.62	98.7319	105.073	37.037	84.994	82.3266	83.8712
-7	134.717	139.296	136.817		136.215	127.778	122.88	119.237	112.166	108.578	95.0988	101.735	94.2155	106.773	102.506	101.978	96.8892	95.3299	98.6308	99.1093	97.8261	103.487	64.6809	91.3345	100	100
-8	114	118	116.183		112.016	102.824	102.094	110.773	110.559	109.786	94.0015	104.653	91.3232	103.345	101.525	95.0332	95.22	93.1801	105.273	97.5996	97.5996	99.3358	90.4221	92.2403	102.685	93.1281
-9	109.142	108.53	108.186		98.8905	100.986	101.809	103.559	110.024	109.031	97.7323	97.5552	87.7802	104.738	107.714	104.469	98.8619	68.4211*	103.131	98.8829	98.6564	102.053	100.52	87.2584	104.474	101.183
-10	103.078	104.128	101.817		100	100				109.031	100	100	100	100	107.714	104.469	100	100		98.8829	98.6564	102.053	100	100	100.582	100
-11	100	100	100																				100	100		100
