# Supplementary material for: CGRP, adrenomedullin and adrenomedullin 2 display endogenous GPCR agonist bias in primary human cardiovascular cells
Source: Commun Biol. 2021 Jun 23;4:776. doi: 10.1038/s42003-021-02293-w (PMC8222276; doi:10.1038/s42003-021-02293-w)
Supplement: Supplementary file 5 — Supplementary Data 2 [file 42003_2021_2293_MOESM5_ESM.xlsx]

## Sheet: Figure 2 a
					cAMP
Agonist	CGRP						CGRP + PTX
-4
-5	20.1239	18.6299	12.491	11.2389	25.1393		19.519	19.1016	21.2731	17.7038	24.2281
-6	13.6839	13.7596	3.57236	2.27411	9.07596		20.8416	20.97	15.097	22.9484	20.4532
-7	2.77402	2.08732	0.805894	2.69457	5.75571		10.8451	16.5185	10.3694	12.6052	14.6673
-8	1.22155	-0.709837	-4.91687	0.685957	-2.55908		9.55563	4.94471	5.92024	9.52479	9.11726
-9	0.328187	0.0208182	-1.5957	3.55534	0.246921		3.81235	1.94279	1.73225	2.01811	-0.683119
-10	-0.384229	0.68902	0.395687	3.68183	-0.5666		-1.64911	-3.22172	1.2577	-1.44297	0.746837
-11	1.43135	0	-0.335327	0.565735	1.7589		-0.93395	1.12175	4.78483	0.803058	1.44514
-12	0.153758	0	-1.77579	0.125418	7.53824		0	0	2.5603	0.337031	-7.21856
Agonist	AM						AM + PTX
-4
-5	56.9094	55.8723	48.9223	53.3242			54.8782	59.8494	55.4623	58.8123
-6	58.873	54.1359	50.1771	53.8755			56.8698	55.1935	57.9315	58.0826
-7	50.885	52.0412	50.9062	54.7391			48.7747	47.6801	49.6884	52.2449
-8	31.7078	29.8555	29.5556	25.5696			37.095	25.1028	34.9925	26.6217
-9	13.3475	10.2043	9.7223	-5.05899			11.5255	11.5103	7.46907	8.94682
-10	8.6739	8.67225	4.68493	-0.0509868			4.87336	5.43044	7.62083	6.06088
-11	10.5575	1.40051	6.0641	2.36247			6.91831	3.22804	2.81829	5.34571
-12	5.1787	7.04734	4.42041	0.226044			3.62198	0.631064	0.00695562	0.265578
Agonist	AM2						AM2 + PTX
-4
-5	40.8384	52.1175	35.7188	35.5497			56.0623	50.8019	53.92	49.684
-6	33.6101	45.2067	33.7258	23.486			51.569	49.9009	45.2824	50.1981
-7	25.8051	26.1754	27.2371	25.2548			40.9673	41.091	39.1703	40.79
-8	1.53573	14.5424	2.03884	2.79609			20.2874	20.9165	27.0394	20.4091
-9	0.372322	9.21444	-2.87926	-2.66571			3.3368	4.91573	9.01132	5.33559
-10	1.2686	7.11587	4.41435	0.402402			5.87244	6.73367	4.62928	8.11278
-11	0.61918	8.52579	5.22403	0			10.1546	11.141	9.26299	2.39463
-12	-0.820923	4.74871	0	0			1.87675	-0.699356	0.519775	-1.9286

## Sheet: Figure 2 b
					ERK1/2
Agonist	CGRP						CGRP + PTX
-4
-5	30.821	32.98	35.2188	39.4714			34.4077	28.0012	21.6911	20.7616
-6	32.2197	35.6908	30.1984	30.3541			15.6755	16.6359	14.465	13.9834
-7	25.2904	27.7692	28.9178	29.9229			11.0903	11.4726	9.15815	9.14698
-8	18.9804	14.7948	11.1703	15.3248			2.12677	1.11366	0.822142	4.10248
-9	8.91724	3.80214	4.90723	6.042			2.82558	3.98893	7.66453	9.36486
-10	1.21909	5.37984	1.12907	0.120827			0.528568	2.81482	1.15548	1.15935
-11	1.19037	3.63382	3.12907	2.11174			0.340342	0.0534667	-2.53973	4.7239
-12	1.27308	1.78266	2.32907	3.35396			2.7605	0	0.177865	0.708631
Agonist	AM						AM + PTX
-4
-5	33.8197	31.3949	31.9964	34.1313			28.2812	20.1169	28.2156	26.8841
-6	22.3827	22.0935	18.4153	26.405			15.7501	12.394	18.5318	11.2872
-7	4.19207	8.81725	7.30119	2.73831			2.55241	2.39066	6.8972	3.37339
-8	2.17249	1.28744	1.63385	2.24765			-0.689321	-0.817509	1.57621	-0.329232
-9	1.82736	0.803741	1.58835	-2.6501			3.36363	4.68625	1.69995	1.32959
-10	1.97341	1.06236	-0.0263929	1.20521			1.69348	1.59075	1.68762	-0.930875
-11	0.0124983	0	-1.67654	-0.121446			0.41175	-3.92829	5.5367	-0.384143
-12	0	0	-0.629571	2.07594			0
Agonist	AM2						AM2 + PTX
-4
-5	27.7644	21.1724	29.3123	25.1275			17.1881	16.0021	15.7195	19.3789
-6	9.09927	6.18027	17.6675	17.8714			14.9112	9.85772	7.38162	12.7349
-7	5.79847	3.08375	1.43209	2.73409			2.81771	-0.332072	2.95896	3.08007
-8	8.4479	9.18725	4.69452	5.07231			0.340171	2.36664	-1.22196	4.36688
-9	5.64314	-1.90128	-1.77018	1.13274			0.650189	2.23395	1.45265	-0.248473
-10	1.22634	0.0127309	-0.400423	1.8949			1.48093	3.46272	1.32115	0.574848
-11	2.00177	4.12805	4.30296	0			1.07379	5.30712	2.53895	0.171348
-12	4.66031	1.12907	0	0			-1.01969	2.03969	2.03969	0

## Sheet: Figure 2 c
					ERK1/2
Agonist	CGRP						CGRP + Rp-8-Br-cAMPS
-4
-5	47.3779	38.9912	37.8701				36.7082	41.9431	37.5239
-6	29.1959	30.1213	31.0528				34.307	31.525	29.8447
-7	24.7708	22.8556	23.3086				27.4463	29.7627	31.7428
-8	6.51883	7.88333	9.34776				4.68515	0.307203	6.13196
-9	5.67272	4.88111	4.86314				2.80189	-1.80638	2.33061
-10	0.932528	0	1.62689				0.901268	0.84748	1.59893
-11	0.145341	0.0113334	0.0397886				-1.14871	-4.59286	1.73118
-12	0.93452	1.99744	1.81628
Agonist	AM						AM + Rp-8-Br-cAMPS
-4
-5	30.129	31.7644	28.1799				28.9868	26.3524	32.5719
-6	21.9993	23.7628	22.9108				22.5952	25.2741	22.7972
-7	8.66681	7.61349	6.80747				1.00172	4.94237	6.3917
-8	3.65146	3.18936	3.97931				2.76226	1.16027	1.87603
-9	4.01111	4.03108	1.94153				0.887081	0.212419	2.73517
-10	1.77812	1.4256	4.35379				0.920203	2.41082	0.0757862
-11	1.89	2.98174	0.441257				2.71345	-2.37838	1.66412
-12	0.765543	0.354527	1.92228				0.620953	2.37838	-1.01745
Agonist	AM2						AM2 +Rp-8-Br-cAMPS
-4
-5	27.6911	27.0712	27.9318				25.2597	29.8174	27.4457
-6	11.0534	14.1298	17.4035				8.62776	11.5375	14.7075
-7	2.62531	0.71241	1.45713				0.692854	3.75655	3.36651
-8	3.9989	1.90124	-0.873104				2.26826	0.580306	-1.59599
-9	2.56141	2.32875	2.45072				1.51847	0.578972	-0.835634
-10	-0.368444	0	0.422792				2.57894	1.09861	3.31949
-11	1.03948	1.19075	-1.13545				0.257104	-0.286938	0.4435
-12	2.30915	1.91029	-1.70679				1.57745	0.0892847	-0.895444

## Sheet: Figure 2 d
					ERK1/2
Agonist	CGRP						CGRP + YM-254890
-4
-5	53.8502	31.92	32.9217				30.7394	37.7627	39.083
-6	32.5141	30.34	31.0114				25.5729	24.391	38.8646
-7	28.7399	26.8363	22.6983				21.0101	22.22	26.5981
-8	0.379809	8.86738	15.8882				1.72603	2.77692	1.91958
-9	-1.42257	2.80327	2.21463				5.77403	5.26582	0.214324
-10	4.31288	0.671802	0.767472				0.827764	6.58946	3.21172
-11	8.0063	0.738127	-5.14552				-6.56337	-4.07116	0.975786
-12	6.79952	1.81725	-0.463202				-4.18437	0.59409	1.05244
Agonist	AM						AM + YM-254890
-4
-5	23.7407	22.7121	41.1095				22.6107	34.611	27.9494
-6	23.9943	24.12	24.3466				10.1736	8.2303	6.45515
-7	3.95934	6.71088	9.50076				6.22061	3.07696	7.68936
-8	0.815596	2.87508	6.12992				9.78796	-0.838539	1.31968
-9	2.38343	1.28734	3.6123				2.28299	1.85985	3.84765
-10	0.471652	-1.87398	-2.03218				0.15027	-1.13245	1.04434
-11	-1.33084	1.0375	-4.38866				-3.44561	1.53612	3.54437
-12	0	0	3.75736				0
Agonist	AM2						AM2 + YM-254890
-4
-5	35.2975	37.3625	39.7988				29.2293	23.919	32.7999
-6	16.0537	16.9823	15.1767				12.4336	8.17693	13.0669
-7	9.90777	9.9821	8.14871				5.47344	3.08503	6.68406
-8	5.65676	5.97192	4.86106				3.69008	-0.855056	1.74507
-9	6.35469	3.90375	1.56788				6.7404	2.45424	5.89334
-10	3.93685	2.90375	0.337011				1.73035	1.15994	1.05965
-11	-2.71996	1.91283	12.4823				-1.37951	2.93091	6.49086
-12	0						0

## Sheet: Figure 2 e
					ERK1/2
Agonist	CGRP						CGRP + ESI-09
-4
-5	42.7956	43.2737	45.3242				35.2107	40.3909	37.8238
-6	40.848	38.3287	35.4503				42.0859	33.5745	41.6355
-7	32.3	28.1287	22.9957				25.0927	27.9409	26.1827
-8	18.2331	14.6299	9.90371				9.46037	13.9419	12.239
-9	2.32079	1.18274	5.08424				3.25073	-4.34565	0.87498
-10	4.24913	2.18275	1.57129				2.74723	0.497452	1.23897
-11	2.87484	2.28375	-2.47555				3.78958	-1.63689	1.28937
-12	3.06965	0.273049	0.743226				0	-1.64044	0
Agonist	AM						AM + ESI-09
-4
-5	37.3733	34.8789	32.5605				12.0604	16.9459	12.0764
-6	26.6339	24.2184	23.2041				-1.38044	10.3565	7.38046
-7	11.2808	10.1865	9.79374				-1.41824	3.34065	3.31707
-8	2.06065	1.12699	-0.207274				-2.01027	4.6546	-2.38069
-9	-0.759081	0.127049	1.07153				0	-0.50571	-0.360391
-10	-1.14282	-1.16248	-1.22631				0	1.89063	1.34734
-11	2.51839	1.81927	0.869984				0	-0.996403	-0.71008
-12	0	0.18725	0				0	-4.76323	-3.39448
Agonist	AM2						AM2 + ESI-09
-4
-5	33.1359	33.5146	37.6911				15.8994	18.6682	23.9744
-6	12.5613	17.8713	11.0534				4.56131	5.24362	9.14155
-7	11.8301	13.9419	2.62531				6.4597	6.0424	9.85569
-8	3.46265	6.75693	3.9989				-0.0185067	3.98612	2.5566
-9	6.45321	1.15913	2.56141				8.0962	1.07215	3.27306
-10	4.42816	-1.54624	-0.368444				6.36399	-0.77299	-2.4331
-11	-3.38195	1.51939	1.03948				0.0591333	3.95565	-3.5768
-12	0	0.793095	2.30915				0
