# Supplementary material for: CGRP, adrenomedullin and adrenomedullin 2 display endogenous GPCR agonist bias in primary human cardiovascular cells
Source: Commun Biol. 2021 Jun 23;4:776. doi: 10.1038/s42003-021-02293-w (PMC8222276; doi:10.1038/s42003-021-02293-w)
Supplement: Supplementary file 6 — Supplementary Data 3 [file 42003_2021_2293_MOESM6_ESM.zip]

Archive with 2 entries (2 files):
- Supplementary data 2.ab1
- __MACOSX/._Supplementary data 2.ab1
