# Supplementary material for: CGRP, adrenomedullin and adrenomedullin 2 display endogenous GPCR agonist bias in primary human cardiovascular cells
Source: Commun Biol. 2021 Jun 23;4:776. doi: 10.1038/s42003-021-02293-w (PMC8222276; doi:10.1038/s42003-021-02293-w)
Supplement: Supplementary file 8 — Supplementary Data 5 [file 42003_2021_2293_MOESM8_ESM.xlsx]

## Sheet: Figure 3 a
		Relative expression
GAPDH	CALCR	CALCRL	RAMP1	RAMP2	RAMP3
1	0	0.25	1.41	0	0
1	0	0.31	1.49	0	0
1	0	0.212	1.25	0	0

## Sheet: Figure 3 b
				cAMP
Agonist	CGRP						AM						AM2
-5	40.3909	47.0627	45.4264	52.2126			34.0281	35.5856	44.6245	44.4854			34.7365	36.2457	36.858	36.858
-6	46.6355	45.1506	40.2279	45.3105			43.4471	39.0296	34.4592	36.3504			27.8445	30.6906	27.2558	27.2558
-7	41.5188	36.5242	38.1026	45.6512			22.6529	16.8819	32.8113	31.0383			23.4549	17.1206	19.6492	19.6492
-8	37.8198	42.5247	38.0748	32.5448			13.8659	16.131	11.6579	14.5503			6.79077	2.02331	10.309	10.309
-9	19.2093	21.1047	33.7917	19.2908			-0.560901	0.60489	4.61911	13.811			-2.39882	4.83233	2.71629	2.71629
-10	6.20208	8.21305	6.78072	16.3002			-5.04097	-1.02737	5.96336	-1.73782			-1.73874	4.36421	-1.15021	1.91028
-11	3.5352	1.83975	6.13795	7.10443			5.82661	2.54015	1.67566	-1.54591			4.1857	-0.508985	0.706868	0.706868
-12	3.91221	1.84721	1.0507	1.80198			0.668239	-7.76887	-2.62363	4.57275			-4.03046	-2.21109	3.648	3.648

## Sheet: Figure 3 c
				Ca2+
Agonist	CGRP						AM						AM2
-5	50.9387	62.9841	51.3596	60.9189	56.8847		46.1928	41.0638	48.6373	48.0392	43.8288	37.752	37.892	40.688	31.2684	30.8342	34.255	35.1645
-6	54.0134	40.5826	37.5843	54.3394	55.6233		40.7585	41.9586	38.9494	39.4244	44.677	38.4454	17.5833	18.5126	17.1059	15.3067	19.0304	11.3551
-7	52.6442	29.0604	35.6789	53.5747	40.6708		18.7717	23.9813	29.0849	31.5375	39.941	31.8476	4.48802	8.7089	3.8384	6.53732	6.41713	-3.18952
-8	13.5137	35.6037	18.9095	12.1776	36.434		5.75949	5.75635	-1.34424	7.71798	4.34367	0.0534787	-0.643153	0.155966	1.81921	-1.22827	2.93928	2.91528
-9	-1.30079	-1.35773	3.5904	0.710767	1.02629		-0.2196	-1.27897	-2.607	4.79086	-0.288597	0.123677	3.96794	9.47514	4.21455	1.84204	-1.22365	-1.37475
-10	0.743095	1.91072	-3.24514	0.267562	-4.68371		-4.66557	-1.6538	-1.71605	-1.58523	11.0859	0.463194	-1.72535	-3.16812	0.614211	4.40693	1.69777	-0.545512
-11	0						0						0

## Sheet: Figure 3 d
				NO
Agonist	CGRP						AM						AM2
-5	70.9287	74.6445	83.9909				64.0103	48.4801	57.6342				65.8042	36.4225	42.5303
-6	72.9475	55.3448	75.0898				57.7361	42.3502	39.2059				33.522	17.8149	12.5168
-7	59.6097	29.5332	38.5834				38.6934	11.497	16.4199				14.6701	6.37977	7.53701
-8	30.7825	0.465584	6.59767				-6.33894	9.02227	10.0942				4.65718	7.00893	3.49933
-9	14.2889	-3.05776	4.26908				-6.08021	10.5323	11.1709				-13.9715	0	4.97981
-10	-0.344549	3.23392	0.258732				-2.06986	-1.62778	-8.07537				-6.72704	-13.1244	-8.20996
-11	-4.30686	0	0.01				0	0	0				0	0	0.13459

## Sheet: Figure 3 e
				pERK1/2
Agonist	CGRP						AM						AM2
-5	45.299	26.2071	45.5656				53.9859	40.419	51.7439				51.0326	42.5378	55.3047
-6	28.66	32.3633	26.8105				43.2292	45.2566	45.0393				28.7125	32.3118	38.79
-7	11.0768	13.5686	11.3283				38.3865	37.6891	28.3911				26.8115	18.8901	15.2079
-8	11.452	-5.18999	11.3788				9.55672	9.50249	7.98275				3.78927	-4.36796	0.45492
-9	6.02388	-3.8367	2.11742				-0.405986	-1.8422	-0.689936				-2.0689	3.83327	1.78259
-10	-6.26709	2.20893	2.94223				-4.50276	-3.69373	3.98491				-4.38441	-5.38405	-4.92515
-11	-3.6547	0.392874	-9.05005				-5.25739	-3.80999	-3.42649				-13.1644	-10.1217	0.16279
-12	-4.34693	2.44116	2.22786				-4.33889	-2.77504	0.354123				-5.08104	-5.86806	0.442929

## Sheet: Figure 3 f
			Proliferation
Ligand Concentration [M]	VEGF				CGRP						AM						AM2						FSK
-4	266.667	287.872	276.278	245.19	146.667	73.3333	174.5	164.5			160	280	177	204.898			160	181.218	216	189			56.8	60.4	73.3333
-5	226.667	226.813	215.817	237.871	100	117.204	141	139.5			180	180	165.5	148			133.333	133.333	157.5	157.5			62.4	80	73.6
-6	220	217.871	218.274	218.817	100	100	101	101.219			146.667	173.333	130.5	168.186			100	100	87	109.5			74.4	75.2	66.6667
-7	126.667	134.172	120.284	124.912	100	100	100	91			86.6667	100	100.19	120			106.667	100	123	105			85.6	76.4	86.6667
-8	100	100	100	100	100	100	105.5	101.5			146.667	100	97.5	105			120	100	112.5	108			99.5385	94.7692	107.231
-9	100	89.1872	100	100	100	100	100	100			100	100	100	100			100	86.6667	100	100			99.0769	101.538	107.846
-10	100	100.187	100	100	100	100	100	100			100	100	100	100			100	100	100	100			98.3077	94	107.692
-11
