# Supplementary material for: CGRP, adrenomedullin and adrenomedullin 2 display endogenous GPCR agonist bias in primary human cardiovascular cells
Source: Commun Biol. 2021 Jun 23;4:776. doi: 10.1038/s42003-021-02293-w (PMC8222276; doi:10.1038/s42003-021-02293-w)
Supplement: Supplementary file 9 — Supplementary Data 6 [file 42003_2021_2293_MOESM9_ESM.xlsx]

## Sheet: Figure 4 a
		Relative expression
GAPDH	CALCR	CALCRL	RAMP1	RAMP2	RAMP3
1	0	0.11	0.2	0	0
1	0	0.08	0.24	0	0
1	0	0.12	0.18	0	0.001

## Sheet: Figure 4 b
				cAMP
Agonist	CGRP									AM							AM2
-5	64.9071	63.9511	63.024	71.9232	73.5211	77.7242				56.8726	58.6689	55.4256	53.1679	53.129	56.8128		66.5984	67.8059	71.4417	61.5874	65.3776	56.7903
-6	69.5489	62.9905	70.1338	74.706	83.411	84.3152				24.8606	25.6144	22.6698	21.7361	23.3129	22.1281		44.666	49.8421	51.4236	45.3875	45.3572	61.065
-7	66.0799	46.8267	56.405	42.2454	82.8247	72.4776				5.04728	4.08519	16.1925	3.20199	6.72089	2.12804		21.196	28.899	23.4484	14.9733	13.8883	14.3548
-8	31.4338	31.9975	43.0174	37.4458	31.4338	31.9975				0.552836	3.67233	11.4783	1.51545	1.17289	3.17829		5.14758	7.27482	5.16893	7.51094	6.67396	-4.03947
-9	4.80963	4.0558	18.2351	22.6817	4.88325	19.3248				-5.31424	2.78115	5.9461	0.980967	0.102873	0.128974		2.72406	1.50728	1.54922	1.79879	-0.62175
-10	7.30106	6.12054	11.7059	4.33286	2.67536	2.26749				1.57826	5.36594	3.4122	-1.98964	1.38948	0.912649		2.97405	5.65065	1.05786	6.83953	-0.0495874	-4.79472
-11	2.85908	-1.4741	6.70876	8.46824	-2.30732	19.8269				2.69937	5.54263	3.9255	1.36716	-1.12985	-0.0819274		3.76414		1.59961	12.1678	1.6847	1.199
	-0.732266	-0.621236	-0.94557	1.19	5.20836					1.1647	4.26258	0	-6.14001	0	-0.00127649				1.90006	5.22996	-10.3511	-6.6053

## Sheet: Figure 4 c
				Ca2+
Agonist	CGRP						AM						AM2
-5	66.08	64.989	67.871	64.9908			57.528	58.752	56.3	55.8909			57.528	58.752	56.3	55.8909
-6	65.31	63.3279	66.529	62.758			57.924	60.079	53.258	58.8713			57.924	60.079	53.258	58.8713
-7	54.654	54.8097	61.61	57.374			65.446	46.283	65.163	57.8792			65.446	46.283	65.163	57.8792
-8	64.559	64.8197	65.446	64.797			37.331	32.457	36.333	37.8127			37.331	32.457	36.333	37.8127
-9	46.248	41.7981	48.605	35.249			21.018	21.708	27.243	22.129			21.018	21.708	27.243	22.129
-10	14.38	12.2939	16.224	16.666			11.745	18.008	20.171	16.8913			11.745	18.008	20.171	16.8913
-11	12.329	1.18741	1.773	9.332			4.462	7.4	4.874	2.78971			4.462	7.4	4.874	2.78971
-12	-0.124	0.123809	1.773	-0.387			2.462	-1.3	-1.462	1.909			2.462	-1.3	-1.462	1.909

## Sheet: Figure 4 d
				NO
Agonist	CGRP						AM						AM2
-5	45.2354	49.3032	42.6365				45.3484	44.5574	38.1168				52.354	52.467	46.9303
-6	36.4218	35.9699	35.7439				39.4727	33.936	37.4388				37.8908	43.3145	48.6252
-7	2.29755	14.162	-15.1036				14.9529	-15.1036	2.29755				18.9077	22.1846	22.6365
-8	4.44444	1.05461	5.80038				-9.45386	5.80038	4.44444				-1.77024	-6.629	6.70433
-9	0.21674	0.928309	0.0123				-0.187239	0	0.907281				-0.90289	0.8798	0
-10
-11
-12	0						0						0

## Sheet: Figure 4 e
				pERK1/2
Agonist	CGRP						AM						AM2						Ach
-4	33.3654	33.5109	36.3786	32.2833			44.0049	45.4075	40.241	41.3925			40.4279	33.9927	35.4578	29.3379
-5	21.7099	23.727	26.3723	26.5438			37.3692	43.1412	47.8176	34.3896			17.0381	13.3005	12.3694	16.4641
-6	16.2716	16.6363	9.39512	20.7509			31.6341	36.5934	39.9843	39.5786			8.77963	3.95651	9.30895	8.15761
-7	7.33681	9.71689	8.52113	10.6334			12.8396	7.71898	22.0791	14.1387			7.62325	4.97151	12.3851	1.34045
-8	4.13783	2.45784	5.13948	-3.80478			14.8795	5.78333	13.4631	6.38681			2.2639	10.8463	2.73085	4.86977
-9	4.23813	0.388162	1.09709	1.70904			12.5926	-0.626912	6.79427	3.38622			8.94906	6.1444	2.70386	0.100581
-10	1.45193	0.036963	4.04239	9.93595			3.29429	7.06676	3.64483	2.43837			3.64381	1.45102	3.38351	5.06195
	-13.8099	0	3.65651	1.67737			18.35	0.656512	-13.6067	2.67382			9.36968	6.51651	8.76322	0.292764

## Sheet: Figure 4 f
			Proliferation
Ligand Concentration [M]	VEGF					CGRP						AM						AM2						FSK
-4																								41.1827	38.1027	41.1893	39.7778	37.3408
-5	188.907	169.129	188.129	178.345	188.235	100.118	100.946	100.887	101.373	108.751		164.279	118.118	164.48	161.09	181.232		124.939	119.608	108.769	114.626	113.35		49.1237	56.2375	46.8263	59.1111	47.3509
-6	173.735	174.127	177.187	175.681	174.502	72.4739	79.4595	115.078	96.4868	107.218		176.865	176.706	120.251	162.844	178.389		122.76	106.127	98.8821	109.997	112.967		53.8172	48.8214	54.8294	50.4444	59.0597
-7	153.781	153.19	151.824	153.231	152.42	83.6237	94.7748	102.217	98.7863	103.098		121.281	111.059	133.405	145.64	146.446		105.666	101.078	102.906	101.452	101.757		52.1287	54.2387	75.1239	59.5556	64.4186
-8	124.183	127.121	122.124	124.717	129.296	83.6237	82.1622	99.5565	94.6662	96.87		108.467	112.941	88.3513	93.8389	100.379		116.465	84.8039	96.3909	96.4868	105.589		81.1289	91.0978	89.1287	78	72.5885
-9	106.827	105.211	101.121	104	108	75.2613	90.0901	108.869	92.5583	104.439		101.831	95.2941	87.6344	97.8199	104.171		113.559	94.8529	95.816	97.5407	101.757		101.124	102.305	101.13	86.7778	89.3054
-10	101.182	98.2789	103.192	102.142	101.53	79.4425	108.559	109.978	88.4382	86.8093		112.586	96.4706	77.2401	96.872	97.346		94.9153	95.3431	97.924	94.3788	87.0968				101.182	100	100
-11				100		100	100					100							100								100	100
