# Supplementary material for: CGRP, adrenomedullin and adrenomedullin 2 display endogenous GPCR agonist bias in primary human cardiovascular cells
Source: Commun Biol. 2021 Jun 23;4:776. doi: 10.1038/s42003-021-02293-w (PMC8222276; doi:10.1038/s42003-021-02293-w)
Supplement: Supplementary file 10 — Supplementary Data 7 [file 42003_2021_2293_MOESM10_ESM.xlsx]

## Sheet: Figure 5c
		Potenices
	CGRP-R:CGRP	CGRP-R:AM	AM1-R:CGRP	AM1-R:AM
	0.76	0.5	-1.71	1.1
	2	-0.2	0
	1	-0.9
	0.7
	1.03	-0.8	0	2.4
	1.9	0.1
	1.6	-0.2
	1.76	0.7	-0.32	1.18
				1.1
	1.73	0	1.54	2.75
	2.2	1.4	0	1.1
	1.23	0.17	-0.87	1.71
	1.36	-0.61	-0.57	0.82
HUVEC			-1.78	0.71
HUEAC			-0.95	0.37
HCM	1.86	0.26
HUVEC-RAMP1	1.66	-0.89
	1.2	-0.26
			-1.69	1.06
	1.01	-0.35
			-1.8	0.8
